# Supplementary material for: Impact of Phosphate Variability in Patients Undergoing Hemodialysis
Source: Nutrients. 2025 Apr 30;17(9):1528. doi: 10.3390/nu17091528 (PMC12073743; doi:10.3390/nu17091528)
Supplement: Supplementary file 1 [file nutrients-17-01528-s001.zip]

Archive with 1 entries (1 files):
- nutrients-3564873-supplementary.pdf
